# Supplementary material for: The Evaluation of Efficacy and Safety of A Radiofrequency Hydro-Injector Device for the Skin around the Eye Area
Source: J Clin Med. 2021 Jun 11;10(12):2582. doi: 10.3390/jcm10122582 (PMC8230740; doi:10.3390/jcm10122582)
Supplement: Supplementary file 1 [file jcm-10-02582-s001.zip]

Archive with 1 entries (1 files):
- jcm-1199526-supplementary.pdf
